# Supplementary material for: Kinematic gait characteristics of straight line walk in clinically sound dairy cows
Source: PLoS One. 2021 Jul 21;16(7):e0253479. doi: 10.1371/journal.pone.0253479 (PMC8294546; doi:10.1371/journal.pone.0253479)
Supplement: S1 Table — (SR stands for the Swedish Red-and SH stands for the Swedish Holstein breed). (XLSX) [file pone.0253479.s010.xlsx]

## Sheet: Blad1
Cow	Number of measurements	Breed	Lactation cycle	Last calving	Insemination date	Start dry-period	Last claw trimming	Findings at claw trimming
1	1	SH	2	2019-06-09	2019-08-05		2019-06-12	Sole hemorrhage
2	2	SH	2	2019-08-10			2019-08-16
3	1	SR	1	2019-02-23	2019-08-22		2019-08-16	Sole hemorrhage
4	2	SH	1	2018-12-03	2019-03-16	2019-10-25	2019-06-12	Dermatitis, Sole hemorrhage
5	2	SH	1	2019-01-18	2019-04-18	2019-11-27	2019-08-16
6	2	SH	1	2019-01-13	2019-03-18	2019-10-27	2019-08-16
7	2	SR	1	2019-01-30	2019-04-16	2019-11-25	2019-08-16
8	2	SR	1	2019-01-29	2019-07-11		2019-08-16
9	3	SH	1	2019-06-06			2019-06-12
10	1	SH	1	2019-06-09	2019-08-20		2019-08-16
11	2	SR	1	2019-06-30	2019-08-17		2019-07-10
12	2	SH	1	2019-08-03			2019-08-16
13	2	SR	1	2019-07-12			2019-07-10
14	1	SH	1	2019-07-12			2019-07-19	Sole hemorrhage
15	2	SR	1	2019-06-29			2019-08-03
16	2	SR	1	2019-07-13			2019-08-16
17	2	SR	1	2019-07-31			2019-08-16
